# Supplementary material for: Optimization of a Calcium-Based Treatment Method for Jellyfish to Design Food for the Future
Source: Foods. 2022 Sep 4;11(17):2697. doi: 10.3390/foods11172697 (PMC9455609; doi:10.3390/foods11172697)
Supplement: Supplementary file 1 [file foods-11-02697-s001.zip]

Archive with 1 entries (1 files):
- foods-1848637-supplementary.pdf
